# Supplementary material for: Differential inputs to striatal cholinergic and parvalbumin interneurons imply functional distinctions
Source: eLife. 2018 May 1;7:e35657. doi: 10.7554/eLife.35657 (PMC5929909; doi:10.7554/eLife.35657)
Supplement: Source code 1. — Plot PETH of ChAT or PV interneuron firing rates aligned to laser on (time zero). [file elife-35657-code1.m]

fire_event = [];
bin = 50;
duration = 6000;
windowSize = 10;
H = fspecial('gaussian',windowSize,5);


for n = 1:6
    figure
    control = find(mod(data{n}(:,1),2)==1);
    stim = find(mod(data{n}(:,1),2)==0);
    subplot(3,1,1)
    plot([data{n}(control,2) data{n}(control,2)]',[data{n}(control,1) data{n}(control,1)+2]','k')
    axis tight
    box off
    axis off
    PETH1 = data{n}(control,2);
    P1 = histc(PETH1,0:bin:duration)/length(unique(data{n}(control,1)))*(1000/bin);
    yy1 = imfilter(P1,H,'conv','symmetric');
    fire_event{n,1} = reshape(yy1,1,length(yy1));
    xlim([0 duration])
    subplot(3,1,2)
    plot([data{n}(stim,2) data{n}(stim,2)]',[data{n}(stim,1) data{n}(stim,1)+2]','b')
    axis tight
    box off
    axis off
    PETH2 = data{n}(stim,2);
    P2 = histc(PETH2,0:bin:duration)/length(unique(data{n}(stim,1)))*(1000/bin);
    yy2 = imfilter(P2,H,'conv','symmetric');
    fire_event{n,2} = reshape(yy2,1,length(yy2));
    xlim([0 duration])
    subplot(3,1,3)
    plot(0:bin:duration,fire_event{n,1},'k')
    hold on
    plot(0:bin:duration,fire_event{n,2},'b')
    box off
    xlim([0 duration])
    set(gcf,'paperposition',[0 0 10 20])
    title(['Neuron #',int2str(n)])
        saveas(gcf,['C:\GPneuron',int2str(n)],'tif')
    close all
end


rightn = cell2mat(fire_event(:,1));
rightn_stim = cell2mat(fire_event(:,2));
figure
plot(0:bin:duration,mean(rightn_stim),'b','linewidth',6);
hold on
ciplot(mean(rightn_stim)-std(rightn_stim)/sqrt(size(rightn_stim,1)),mean(rightn_stim)+std(rightn_stim)/sqrt(size(rightn_stim,1)),0:bin:duration,'b')
plot(0:bin:duration,mean(rightn),'k','linewidth',6);
ciplot(mean(rightn)-std(rightn)/sqrt(size(rightn,1)),mean(rightn)+std(rightn)/sqrt(size(rightn,1)),0:bin:duration,[0.6 0.6 0.6])
axis tight
box off
line([1135.1	2185.1],[3 3],'linewidth',10)
saveas(gcf,['C:\GPneuron_average'],'pdf')


n = 1;
figure
control = find(mod(data{n}(:,1),2)==1);
stim = find(mod(data{n}(:,1),2)==0);
plot([data{n}(control,2) data{n}(control,2)]',[data{n}(control,1)+0.5 data{n}(control,1)+1.5]','k')
axis tight
box off
axis off
PETH1 = data{n}(control,2);
P1 = histc(PETH1,0:bin:duration)/length(unique(data{n}(control,1)))*(1000/bin);
yy1 = imfilter(P1,H,'conv','symmetric');
fire_event{n,1} = reshape(yy1,1,length(yy1));
axis([0 duration 5 25])
saveas(gcf,['C:\GPneuron_raster_control'],'pdf')
figure
plot([data{n}(stim,2) data{n}(stim,2)]',[data{n}(stim,1)+0.5 data{n}(stim,1)+1.5]','b')
hold on
line([1135.1	2185.1],[26 26],'linewidth',10)
axis tight
box off
axis off
PETH2 = data{n}(stim,2);
P2 = histc(PETH2,0:bin:duration)/length(unique(data{n}(stim,1)))*(1000/bin);
yy2 = imfilter(P2,H,'conv','symmetric');
fire_event{n,2} = reshape(yy2,1,length(yy2));
axis([0 duration 6 26])
saveas(gcf,['C:\GPneuron_raster_stim'],'pdf')
% subplot(3,1,3)
% plot(0:bin:duration,fire_event{n,1},'k')
% hold on
% plot(0:bin:duration,fire_event{n,2},'b')
% box off
% xlim([0 duration])
% set(gcf,'paperposition',[0 0 10 20])
% title(['Neuron #',int2str(n)])
